# Supplementary material for: The Genome of the Mitochondrion-Related Organelle in Cepedea longa, a Large Endosymbiotic Opalinid Inhabiting the Recta of Frogs
Source: Int J Mol Sci. 2022 Nov 3;23(21):13472. doi: 10.3390/ijms232113472 (PMC9656049; doi:10.3390/ijms232113472)
Supplement: Supplementary file 1 [file ijms-23-13472-s001.zip]

Archive with 1 entries (1 files):
- ijms-1927178-supplementary.pdf
